# Supplementary material for: Selective Human-Milk-Inspired Antimicrobial Peptides for the Treatment of Bacterial Vaginosis
Source: Pharmaceutics. 2026 Mar 17;18(3):371. doi: 10.3390/pharmaceutics18030371 (PMC13029068; doi:10.3390/pharmaceutics18030371)
Supplement: Supplementary file 1 [file pharmaceutics-18-00371-s001.zip]

Archive with 1 entries (1 files):
- pharmaceutics-4163224-supplementary.pdf
